# Supplementary material for: Comparative genome analysis of VSP-II and SNPs reveals heterogenic variation in contemporary strains of Vibrio cholerae O1 isolated from cholera patients in Kolkata, India
Source: PLoS Negl Trop Dis. 2017 Feb 13;11(2):e0005386. doi: 10.1371/journal.pntd.0005386 (PMC5349696; doi:10.1371/journal.pntd.0005386)
Supplement: S1 Table — (XLSX) [file pntd.0005386.s001.xlsx]

## Sheet: Sheet1
	S1 Table. Characterization of V. cholerae O1 clinical isolates in Kolkata.
	Strain	Wave	Lineage	Sublineage	ctxB genotype	VSP-II type	Year	Month	Accession number
	IDH-00005	3	2	2-I	ctxB7	C	2007	Nov	DRX062961
	IDH-00019	3	2	2-I	ctxB7	C	2007	Nov	DRX062962
	IDH-00030	3	1		ctxB1	B	2007	Nov	DRX062963
	IDH-00052	3	1		ctxB1	B	2007	Nov	DRX062964
	IDH-00057	3	1		ctxB1	B	2007	Nov	DRX062965
	IDH-00081	3	1		ctxB1	B	2007	Nov	DRX062966
	IDH-00113	3	1		ctxB1	B	2007	Dec	DRX062967
	IDH-00115	3	2	2-I	Negative	C	2007	Dec	DRX062968
	IDH-00141	3	1		ctxB1	D	2007	Dec	DRX062969
	IDH-00150	3	1		ctxB1	B	2007	Dec	DRX062970
	IDH-00373	3	1		ctxB1	B	2008	Mar	DRX062971
	IDH-00449	3	1		ctxB1	B	2008	Apr	DRX062972
	IDH-00527	3	1		ctxB1	D	2008	May	DRX062973
	IDH-00544	3	1		ctxB1	B	2008	Jun	DRX062974
	IDH-00574	3	1		ctxB1	B	2008	Jun	DRX062975
	IDH-00745	3	2	2-I	ctxB7	C	2008	Aug	DRX062976
	IDH-00845	3	1		ctxB1	B	2008	Sep	DRX062977
	IDH-00982	3	1		ctxB1	B	2008	Oct	DRX062978
	IDH-01241	3	2	2-I	ctxB7	C	2008	Dec	DRX062979
	IDH-01439	3	2	2-I	ctxB7	C	2009	Feb	DRX062980
	IDH-01568	3	2	2-I	ctxB7	C	2009	Mar	DRX062981
	IDH-01728	3	2	2-I	ctxB7	C	2009	Apr	DRX062982
	IDH-01850	3	2	2-I	ctxB7	C	2009	May	DRX062983
	IDH-01986	3	1		ctxB1	B	2009	Jun	DRX062984
	IDH-02185	3	1		Negative	Bv1	2009	Jul	DRX062985
	IDH-02222	3	1		ctxB1	B	2009	Aug	DRX062986
	IDH-02384	3	1		ctxB1	Bv2	2009	Sep	DRX062987
	IDH-02387	3	1		ctxB1	B	2009	Sep	DRX062988
	IDH-02501	3	1		ctxB1	B	2009	Oct	DRX062989
	IDH-02777	3	2	2-IV	ctxB7	C	2010	Mar	DRX062990
	IDH-02843	3	2	2-III	ctxB7	C	2010	Apr	DRX062991
	BCH-00312	3	2	2-III	ctxB7	C	2010	Apr	DRX062992
	IDH-02922	3	2	2-III	ctxB7	C	2010	May	DRX062993
	IDH-02991	3	2	2-III	ctxB7	C	2010	Jun	DRX062994
	IDH-03107	3	2	2-III	ctxB7	C	2010	Aug	DRX062995
	IDH-03159	3	2	2-III	ctxB7	C	2010	Sep	DRX062996
	IDH-03291	3	2	2-III	ctxB7	C	2010	Nov	DRX062997
	IDH-03329	3	2	2-III	ctxB7	C	2010	Dec	DRX062998
	BCH-00965	3	1		ctxB1	B	2010	Dec	DRX062999
	IDH-03506	3	2	2-IV	ctxB7	Cv1	2011	Mar	DRX063000
	IDH-03584	3	2	2-IV	ctxB7	Cv1	2011	Apr	DRX063001
	BCH-01350	3	2	2-IV	ctxB7	Cv1	2011	Apr	DRX063002
	IDH-03633	3	2	2-IV	ctxB7	Cv1	2011	May	DRX063003
	BCH-01451	3	2	2-IV	ctxB7	C	2011	Jun	DRX063004
	BCH-01536	3	2	2-IV	ctxB7	Cv1	2011	Jul	DRX063005
	IDH-03766	3	2	2-IV	ctxB7	Cv1	2011	Jul	DRX063006
	IDH-03892	3	2	2-IV	ctxB7	Cv1	2011	Sep	DRX063007
	BCH-01776	3	2	2-IV	ctxB7	Cv1	2011	Nov	DRX063008
	IDH-03997	3	2	2-IV	ctxB7	Cv1	2011	Dec	DRX063009
	IDH-04018	3	2	2-IV	ctxB7	C	2012	Jan	DRX063010
	IDH-04127	3	2	2-IV	ctxB7	C	2012	Feb	DRX063011
	IDH-04268	3	2	2-IV	ctxB7	C	2012	May	DRX063012
	BCH-02282	3	2	2-IV	ctxB7	C	2012	May	DRX063013
	IDH-04415	3	2	2-IV	ctxB7	C	2012	Jun	DRX063014
	IDH-04493	3	2	2-IV	ctxB7	C	2012	Jul	DRX063015
	IDH-04625	3	2	2-IV	ctxB7	C	2012	Aug	DRX063016
	IDH-04677	3	2	2-IV	ctxB7	C	2012	Sep	DRX063017
	IDH-04808	3	2	2-IV	ctxB7	C	2012	Oct	DRX063018
	IDH-04858	3	2	2-IV	ctxB7	C	2012	Nov	DRX063019
	IDH-04986	3	2	2-IV	ctxB7	C	2013	Jan	DRX063020
	IDH-05135	3	2	2-IV	ctxB7	C	2013	Mar	DRX063021
	IDH-05241	3	2	2-IV	ctxB7	C	2013	Apr	DRX063022
	IDH-05298	3	2	2-IV	ctxB7	C	2013	May	DRX063023
	BCH-03152	3	2	2-IV	ctxB7	C	2013	May	DRX063024
	IDH-05385	3	2	2-IV	ctxB7	C	2013	Jun	DRX063025
	IDH-05467	3	2	2-IV	ctxB7	C	2013	Jul	DRX063026
	BCH-03300	3	2	2-IV	ctxB7	C	2013	Jul	DRX063027
	IDH-05640	3	2	2-IV	ctxB7	C	2013	Aug	DRX063028
	BCH-03380	3	2	2-IV	ctxB7	C	2013	Aug	DRX063029
	IDH-06175	3	2	2-IV	ctxB7	C	2014	Jan	DRX063030
	BCH-04023	3	2	2-IV	ctxB7	C	2014	Feb	DRX063031
	IDH-06592	3	2	2-IV	ctxB7	C	2014	May	DRX063032
	IDH-06636	3	2	2-IV	ctxB7	C	2014	Jun	DRX063033
	BCH-04620	3	2	2-IV	ctxB7	C	2014	Jul	DRX063034
	IDH-06845	3	2	2-IV	ctxB7	C	2014	Aug	DRX063035
	BCH-04818	3	2	2-IV	ctxB7	C	2014	Sep	DRX063036
	IDH-07034	3	2	2-IV	ctxB7	C	2014	Oct	DRX063037
	IDH-07176	3	2	2-IV	ctxB7	C	2014	Nov	DRX063038
	IDH-07230	3	2	2-IV	ctxB7	C	2014	Dec	DRX063039
