# Supplementary material for: Comparative genome analysis of VSP-II and SNPs reveals heterogenic variation in contemporary strains of Vibrio cholerae O1 isolated from cholera patients in Kolkata, India
Source: PLoS Negl Trop Dis. 2017 Feb 13;11(2):e0005386. doi: 10.1371/journal.pntd.0005386 (PMC5349696; doi:10.1371/journal.pntd.0005386)
Supplement: S2 Table — (XLSX) [file pntd.0005386.s002.xlsx]

## Sheet: Sheet3
	S2 Table. List of genomes from public databases
	Strain	Reference
	A10	1
	A152	1
	A154	1
	A155	1
	A177	1
	A18	1
	A180	1
	A184	1
	A185	1
	A186	1
	A19	1
	A193	1
	A200	1
	A201	1
	A213	1
	A215	1
	A22	1
	A231	1
	A241	1
	A245	1
	A27	1
	A29	1
	A31	1
	A32	1
	A325	1
	A330	1
	A346	1
	A383	1
	A389	1
	A397	1
	A4	1
	A46	1
	A482	1
	A487	1
	A488	1
	A5	1
	A59	1
	A6	1
	A60	1
	A61	1
	A66	1
	A68	1
	A70	1
	A76	1
	GP145	1
	GP152	1
	GP16	1
	GP160	1
	GP60	1
	GP8	1
	MBN17	1
	MBRN14	1
	MG116025	1
	MG116226	1
	PRL5	1
	PRL64	1
	V212-1	1
	V5	1
	1346	1
	1362	1
	1627	1
	4110	1
	4113	1
	4121	1
	4322	1
	4339	1
	4488	1
	4519	1
	4536	1
	4538	1
	4551	1
	4552	1
	4585	1
	4593	1
	4600	1
	4605	1
	4623	1
	4642	1
	4646	1
	4656	1
	4662	1
	4663	1
	4675	1
	4679	1
	4784	1
	6193	1
	6194	1
	6201	1
	6210	1
	6215	1
	7682	1
	7684	1
	7685	1
	7686	1
	7687	1
	4966	2
	5046	2
	5064	2
	5157	2
	5159	2
	5185	2
	5186	2
	5188	2
	5189	2
	5197	2
	5198	2
	5202	2
	5235	2
	5238	2
	5286	2
	5365	2
	5366	2
	5417	2
	5663	2
	6016	2
	6099	2
	6109	2
	6111	2
	6235	2
	6236	2
	6259	2
	6361	2
	6394	2
	6554	2
	6557	2
	6702	2
	6734	2
	6801	2
	7683	2
	7772	2
	7934	2
	7994	2
	9088	2
	M66-2	3
	O395	3
	VC-13	4
	VC-14	4
	VC-16	4
	VC-18	4
	VC-19	4
	VC-25	4
	VC-26	4
	VC-9	4
	2010EL-1786	5
	2010EL-1792	5
	2010EL-1798	5
	2011EL-1133	5
	HC-02A1	6
	HC-1A2	6
	HC-36A1	6
	HC-41B1	6
	HC-55C2	6
	HC-59A1	6
	HC-61A2	6
	HC-78A1	6
	HE39	6
	HE-45	6
	HE-46	6
	N16961	7
	2010AA-142	8
	2010AA-151	8
	2012HC-07	8
	2012HC-10	8
	2012HC-11	8
	2012HC-12	8
	2012HC-15	8
	2012HC-24	8
	2012HC-31	8
	2012HC-33	8
	2010EL-1787	9
	2010EL-1788	9
	2010EL-1791	9
	2010EL-1801	9
	2010EL-2026	9
	2011EL-1300	9
	2011EL-1818	9
	2011EL-1841	9
	2011EL-2315	9
	2011EL-2317	9
	2011EL-2318	9
	2011EL-2320	9
	2011EL-2321	9
	2011EL-2323	9
	2012EL-1410	9
	2740-80	10
	BX-330286	10
	MAK-757	10
	MO10	10
	NCTC-8457	10
	RC9	10
	TM-11079-80	10
	V52	10
	B33	11
	CIRS-101	11
	MJ-1236	11
	81	JRQM00000000*
	* GenBank accession number.
	References
	1. Mutreja A, Kim DW, Thomson NR, Connor TR, Lee JH, Kariuki S, et al. Evidence for several waves of global transmission in the seventh cholera pandemic. Nature. 2011;477:462-465.
	2. Abd El Ghany M, Chander J, Mutreja A, Rashid M, Hill-Cawthorne GA, Ali S, et al. The population structure of Vibrio cholerae from the Chandigarh Region of Northern India. PLoS Negl Trop Dis. 2014;8:e2981.
	3. Feng L, Reeves PR, Lan R, Ren Y, Gao C, Zhou Z, et al. A recalibrated molecular clock and independent origins for the cholera pandemic clones. PLoS One. 2008;3: e4053.
	4. Hendriksen RS, Price LB, Schupp JM, Gillece JD, Kaas RS, Engelthaler DM, et al. Population genetics of Vibrio cholerae from Nepal in 2010: evidence on the origin of the Haitian outbreak. mBio. 2011;2: e00157-00111.
	5. Reimer AR, Van Domselaar G, Stroika S, Walker M, Kent H, Tarr C, et al. Comparative genomics of Vibrio cholerae from Haiti, Asia, and Africa. Emerging infectious diseases. 2011;17:2113-21.
	6. Hasan NA, Choi SY, Eppinger M, Clark PW, Chen A, Alam M, et al. Genomic diversity of 2010 Haitian cholera outbreak strains. Proc Natl Acad Sci USA. 2012;109: E2010–E2017.
	7. Heidelberg JF, Eisen JA, Nelson WC, Clayton RA, Gwinn ML, Dodson RJ et al. DNA sequence of both chromosomes of the cholera pathogen Vibrio cholerae. Nature. 2000;406:477-483.
	8. Azarian T, Ali A, Johnson JA, Mohr D, Prosperi M, Veras NM, et al. Phylodynamic analysis of clinical and environmental Vibrio cholerae isolates from Haiti reveals diversification driven by positive selection. mBio. 2014;5:e01824-14.
	9. Katz LS, Petkau A, Beaulaurier J, Tyler S, Antonova ES, Turnsek MA, et al. Evolutionary dynamics of Vibrio cholerae O1 following a single-source introduction to Haiti. mBio 2013;4:e00398-13..
	10. Chun J, Grimb CJ, Hasan NA, Lee JH, Choi SY, Haley BJ, et al. Comparative genomics reveals mechanism for short-term and long-term clonal transitions in pandemic Vibrio cholerae. Proc Natl Acad Sci USA. 2009;106:15442-15447.
	11. Grimb CJ, Hasan NA, Taviani E, Haley B, Chun J, Crettin TS, et al. Genome sequence of hybrid Vibrio cholerae O1 MJ-1236, B-33, and CIRS101 and comparative genomics with V. cholerae. J Bacteriol. 2010;192:3524-3533.
